# Supplementary material for: Epithelial–Mesenchymal Transition (EMT) Induced by TGF-β in Hepatocellular Carcinoma Cells Reprograms Lipid Metabolism
Source: Int J Mol Sci. 2021 May 24;22(11):5543. doi: 10.3390/ijms22115543 (PMC8197297; doi:10.3390/ijms22115543)
Supplement: Supplementary file 1 [file ijms-22-05543-s001.zip]

Archive with 1 entries (1 files):
- ijms-1203435-supplementary.pdf
